# Supplementary material for: Foliar Morphoanatomical and Phytochemical Variations Shape Resistance to Key Insect Herbivores and Leaf Quality in Cyclocarya paliurus
Source: Plants (Basel). 2025 Aug 11;14(16):2495. doi: 10.3390/plants14162495 (PMC12389510; doi:10.3390/plants14162495)
Supplement: Supplementary file 1 [file plants-14-02495-s001.zip]

Archive with 1 entries (1 files):
- plants-3798651-supplementary.pdf
